# Supplementary material for: Dried and Fermented Powders of Edible Algae (Neopyropia yezoensis) Attenuate Hepatic Steatosis in Obese Mice
Source: Molecules. 2022 Apr 20;27(9):2640. doi: 10.3390/molecules27092640 (PMC9099931; doi:10.3390/molecules27092640)
Supplement: Supplementary file 1 [file molecules-27-02640-s001.zip]

Archive with 1 entries (1 files):
- molecules-1683576-supplementary.pdf
